# Supplementary material for: Non-GABA sleep medications, suvorexant as risk factors for falls: Case-control and case-crossover study
Source: PLoS One. 2020 Sep 11;15(9):e0238723. doi: 10.1371/journal.pone.0238723 (PMC7486134; doi:10.1371/journal.pone.0238723)
Supplement: S1 Table — (XLSX) [file pone.0238723.s002.xlsx]

## Sheet: Sheet1
S1 Table. The fall down risk score.
Classification	Criteria	score
Age	>=70 years old or <=9 years old	2
Medical history	History of fall down.	2
	History of syncope.	2
Sensory dysfunction	Vision or hearing impairment.	1
Motor dysfunction	Paralysis or numbness.	3
	Contraction or deformation of the patient's joints and bones.	3
Activity	Muscle weakness.	Anyone for them: 3
	Using a wheelchair, cane or walker.
	Need help for movement.
	Flapping to move
	Bedridden condition
Cognitive ability	Disturbance of consciousness or disorientation.	Anyone for them: 4
	Impaired judgment and comprehension.
	Restlessness.
	Memory deterioration.
Medication	Sedative medication.	1
	Anesthetic.	1
	Sleep medication.	1
	Anti-Parkinson's drugs.	1
	Antihypertensive drugs or diuretics.	1
	Enemas or laxatives	1
	Chemotherapy	1
Excretion	Urinary or fecal incontinence	2
	Frequent urination.	2
	Need help with excretion.	2
	Urinary catheter placement	2
	Going to the bathroom at night.	2
	Far to the bathroom	2
The fall risk score was evaluated at 39 points full score with 16 points or more considered as high risk of falls
