# Supplementary material for: Non-GABA sleep medications, suvorexant as risk factors for falls: Case-control and case-crossover study
Source: PLoS One. 2020 Sep 11;15(9):e0238723. doi: 10.1371/journal.pone.0238723 (PMC7486134; doi:10.1371/journal.pone.0238723)
Supplement: S2 Table — (XLSX) [file pone.0238723.s003.xlsx]

## Sheet: Sheet1
S2 Table. Summarized variable information in the case-control and case-crossover study.
Study design		Falls		Sleep medications		The fall down risk score		Other variables(sex, age, department and hospitalized duration)
		Measurement	Source	Measurement	Source	Measurement	Source	Measurement	Source
Case-control study	Case group	Obtained on the falling date	The incident reports	Medications on the falling date	Medical record	The score on the nearest date before falling	Medical record	Sex, age, and hospitalized duration on the date of discharge Department on the date of hospitalization	Medical record
	Control group	None	None	Medications within 1 week after hospitalization		The score after 1 week from hospitalization
Case-crossover study	Case group	Obtained on the falling date	The incident reports	Medications on the falling date		The score on the nearest date before falling
	Control group	None	None	Medications on the hospitalized date and midlle date between hospitalization and falling		The score on the hospitalized date and the nearest date of the middle date between hospitalization and falling
