# Supplementary material for: Non-GABA sleep medications, suvorexant as risk factors for falls: Case-control and case-crossover study
Source: PLoS One. 2020 Sep 11;15(9):e0238723. doi: 10.1371/journal.pone.0238723 (PMC7486134; doi:10.1371/journal.pone.0238723)
Supplement: S3 Table — (XLSX) [file pone.0238723.s004.xlsx]

## Sheet: Sheet1
S3 Table. Sensitivity analysis of excluding orthopaedic surgery group.
	Uivariate analysis for fall OR (95%CI, P value)	Multivariate analysis for fall OR (95%CI, P value)
Sleep medications use
Suvorexant	11.05 (3.85-36.0, <0.001)	5.43 (1.59-20.1, 0.008)
Ramelteon	1.74 (0.62-4.25, 0.248)	0.70 (0.21-2.04, 0.535)
Non-benzodiazepines	1.68 (0.96-2.85, 0.059)	1.81 (0.92-3.45, 0.077)
Benzodiazepines	1.12 (0.64-1.89, 0.665)	1.44 (0.72-2.74, 0.282)
Kampo (yokukansan)	4.36 (2.08-9.00, <0.001)	2.11 (0.86-5.04, 0.096)
Hospitalized duration (per 1day)	1.034 (1.027-1.041, <0.001)	1.023 (1.016-1.031, <0.001)
Fall down risk score (per 1point)	1.18 (1.14-1.22, <0.001)	1.16 (1.10-1.22, <0.001)
Multiple logistic regression adjusted age, sex, department, hospitalized duration, fall down risk score. OR: odds ratio, CI: confidence interval.
