# Supplementary material for: Non-GABA sleep medications, suvorexant as risk factors for falls: Case-control and case-crossover study
Source: PLoS One. 2020 Sep 11;15(9):e0238723. doi: 10.1371/journal.pone.0238723 (PMC7486134; doi:10.1371/journal.pone.0238723)
Supplement: S4 Table — (XLSX) [file pone.0238723.s005.xlsx]

## Sheet: Sheet1
S4 Table. Logistic regression model among patients who were prescribed single medication.
	Univariate analysis for fall OR (95%CI)	Multivariate analysis fall OR (95%CI, P value)
Sleep medications use
Suvorexant	4.72 (2.00-11.2, <0.001)	2.48 (0.87-6.85, 0.081)
Ramelteon	2.14 (0.75-5.46, 0.127)	1.12 (0.35-3.24, 0.699)
Non-benzodiazepines	2.05 (1.39-2.96, <0.001)	2.32 (1.44-3.70, <0.001)
Benzodiazepines	1.26 (0.90-1.74, 0.177)	1.62 (1.05-2.47, 0.028)
Kampo (yokukansan)	2.60 (1.14-5.60, 0.017)	1.50 (0.57-3.78, 0.395)
Department
Orthopaedic surgery (Reference)
Internal medicine	0.53 (0.38-0.73, <0.001)	1.30 (0.85-1.97, 0.219)
General surgery	0.56 (0.31-0.93, 0.032)	1.84 (0.91-3.54, 0.076)
Rehabilitation	2.31 (1.46-3.62, <0.001)	1.21 (0.67-2.14, 0.515)
Others(Gynecology, Urology, Dermatology, Psychology)	0.51 (0.19-1.12, 0.126)	1.59 (0.53-4.04, 0.359)
Hospitalized duration (per 1day)	1.032 (1.028-1.037, <0.001)	1.026 (1.022-1.031, <0.001)
Fall down risk score (per 1point)	1.19 (1.15-1.22, <0.001)	1.16 (1.11-1.21, <0.001)
Multiple logistic regression adjusted age, sex, department, hospitalized duration, fall down risk score. OR: odds ratio, CI: confidence interval.
