# Supplementary material for: Non-GABA sleep medications, suvorexant as risk factors for falls: Case-control and case-crossover study
Source: PLoS One. 2020 Sep 11;15(9):e0238723. doi: 10.1371/journal.pone.0238723 (PMC7486134; doi:10.1371/journal.pone.0238723)
Supplement: S5 Table — (XLSX) [file pone.0238723.s006.xlsx]

## Sheet: Sheet1
S5 Table. Sensitivity analysis of excluding longer hospitalized duration group.
	Uivariate analysis for fall OR (95%CI, P value)	Multivariate analysis for fall OR (95%CI, P value)
Sleep medications use
Suvorexant	13.35 (1.71-82.9, <0.005)	9.09 (1.05-65.6, 0.027)
Non-benzodiazepines	2.37 (0.98-5.12, 0.038)	2.34 (0.91-5.51, 0.060)
Benzodiazepines	1.95 (0.93-3.87, 0.063)	1.51 (0.67-3.21, 0.293)
Department
Orthopaedic surgery (Reference)
Internal medicine	0.67 (0.31-1.39, 0.289)	0.96 (0.42-2.19, 0.941)
General surgery	0.79 (0.26-2.04, 0.653)	1.56 (0.46-4.61, 0.441)
Rehabilitation	2.28 (0.11-13.87, 0.451)	0.46 (0.02-4.07, 0.544)
Others(Gynecology, Urology, Dermatology, Psychology)	0.82 (0.13-2.99, 0.796)	1.65 (0.24-6.79, 0.535)
Hospitalized duration (per 1day)	1.149 (1.079-1.222, <0.001)	1.110 (1.029-1.195, 0.006)
Fall down risk score (per 1point)	1.21 (1.14-1.29, <0.001)	1.21 (1.13-1.31, <0.001)
Multiple logistic regression adjusted age, sex, department, hospitalized duration, fall down risk score. OR: odds ratio, CI: confidence interval.
