# Supplementary material for: Non-GABA sleep medications, suvorexant as risk factors for falls: Case-control and case-crossover study
Source: PLoS One. 2020 Sep 11;15(9):e0238723. doi: 10.1371/journal.pone.0238723 (PMC7486134; doi:10.1371/journal.pone.0238723)
Supplement: S6 Table — (XLSX) [file pone.0238723.s007.xlsx]

## Sheet: Sheet1
S6 Table. Logistic regression model for long and short benzodiazepine.
	Univariate analysis for fall OR (95%CI, P value)	Multivariate analysis for fall OR (95%CI, P value)
Sleep medications use
Suvorexant		2.59 (1.28-5.27, 0.008)
Ramelteon		1.39 (0.59-3.16, 0.443)
Non-benzodiazepine		2.46 (1.70-3.55, <0.001)
Short acting benzodiazepines	1.35 (0.98-1.84, 0.057)	1.42 (0.95-2.08, 0.080)
Long acting benzodiazepines	2.81 (1.88-4.17, <0.001)	2.17 (1.30-3.57, 0.003)
Kampo (yokukansan)		1.56 (0.74-3.21, 0.231)
Department
Orthopaedic surgery (Reference)
Internal medicine		1.19 (0.80-1.76, 0.379)
General surgery		1.74 (0.93-3.16, 0.077)
Rehabilitation		1.20 (0.69-2.06, 0.508)
Others(Gynecology, Urology, Dermatology, Psychology)		1.44 (0.49-3.56, 0.464)
Hospitalized duration (per 1day)		1.025 (1.020-1.029, <0.001)
Fall down risk score (per 1point)		1.14 (1.10-1.19, <0.001)
Multiple logistic regression adjusted age, sex, department, hospitalized duration, fall down risk score. Long acting benzodiazepine includes etizolam, brotizolam, triazolam, alprazolam, rilmazafone, clotiazepam, lorazepam. Short acting benzodiazepine includes quazepam, flutoprazepam, diazepam, flunitrazepam, nitrazepam, clonazepam, lormetazepam. Blanks of univariate analysis are same value of tab…
