# Supplementary material for: Non-GABA sleep medications, suvorexant as risk factors for falls: Case-control and case-crossover study
Source: PLoS One. 2020 Sep 11;15(9):e0238723. doi: 10.1371/journal.pone.0238723 (PMC7486134; doi:10.1371/journal.pone.0238723)
Supplement: S7 Table — (XLSX) [file pone.0238723.s008.xlsx]

## Sheet: Sheet1
S7 Table. Logistic regression model considering dose-response
	Univariate analysis for fall OR (95%CI, P value)	Multivariate analysis for fall OR (95%CI, P value)
Sleep medications use
Suvorexant (use or not)		2.58 (1.28 - 5.26, 0.008)
Ramelteon (use or not)		1.36 (0.58 - 3.07, 0.462)
Zolpidem (per 10mg)	3.60 (2.10 - 6.15, <0.001)	3.70 (1.87 - 7.30, <0.001)
Zopiclone (per 7.5mg)	3.07 (1.12 - 8.25, 0.024)	4.48 (1.51 - 12.83, 0.005)
Eszopiclon (per 2mg)	2.58 (1.43 - 5.24, 0.004)	2.23 (0.98 - 5.50, 0.064)
Etizolam (per 1mg)	1.09 (0.78 - 1.44, 0.565)	1.19 (0.81 - 1.62, 0.312)
Brotizolam (per 0.25mg)	1.04 (0.98 - 1.10, 0.134)	1.01 (0.94 - 1.07, 0.796)
Department
Orthopaedic surgery (Reference)
Internal medicine		1.07 (0.73-1.57, 0.723)
General surgery		1.71 (0.91-3.10, 0.084)
Rehabilitation		1.08 (0.62-1.84, 0.786)
Others(Gynecology, Urology, Dermatology, Psychology)		1.30 (0.44-3.20, 0.598)
Hospitalized duration (per 1day)		1.024 (1.020-1.029, <0.001)
Fall down risk score (per 1point)		1.15 (1.11-1.20, <0.001)
Multiple logistic regression adjusted age, sex, department, hospitalized duration, fall down risk score._x000D_ Zolpidem, zopiclone, and eszopiclon belong to non-benzodiazepine._x000D_ Etizolam and brotizolam belong to benzodiazepine._x000D_ Only 5 medications, zolpidem, zopiclone, eszopiclon, etizolam and brotizolam, are enough samples to dose-response analyze in the non-benzodiazepine and benzo…
