# Supplementary material for: Non-GABA sleep medications, suvorexant as risk factors for falls: Case-control and case-crossover study
Source: PLoS One. 2020 Sep 11;15(9):e0238723. doi: 10.1371/journal.pone.0238723 (PMC7486134; doi:10.1371/journal.pone.0238723)
Supplement: S8 Table — (XLSX) [file pone.0238723.s009.xlsx]

## Sheet: Sheet1
S8 Table. Multicollinearity test in variables.
	GVIF
Age	1.13264
Sex	1.03068
Sleep medications use
Suvorexant	1.01293
Ramelteon	1.01761
Non-benzodiazepines	1.01092
Benzodiazepines	1.04415
Kampo (yokukansan)	1.03733
Department	1.03754
Hospitalized duration (per 1day)	1.07353
Fall down risk score (per 1point)	1.20317
