# Supplementary material for: Non-GABA sleep medications, suvorexant as risk factors for falls: Case-control and case-crossover study
Source: PLoS One. 2020 Sep 11;15(9):e0238723. doi: 10.1371/journal.pone.0238723 (PMC7486134; doi:10.1371/journal.pone.0238723)
Supplement: S9 Table — (XLSX) [file pone.0238723.s010.xlsx]

## Sheet: Sheet1
S9 Table. Falling time according to sleep medications.
Medication	At night n (%)	total cases n	P value
Suvorexant	17 (56.7)	30	0.343
Ramelteon	8 (61.5)	13	0.4
Non-benzodiazepine	46 (54.8)	84	0.164
Short acting benzodiazepines	21 (43.8)	48	0.536
Long acting benzodiazepines	44 (67.7)	65	<0.001
Kampo (yokukansan)	10 (47.6)	21	1
No sleep medication prescribed	53 (36.8)	144	<0.001
Total patients	156 (48.0)	325
Non-benzodiazepines include: Zolpidem, Eszopiclone, Zopiclone. Benzodiazepines include: Triazolam, Etizolam, Brotizolam, Rilmazafone hydrochloride hydrate, Alprazolam, Lorazepam, Quazepam, Flutoprazepam, Clotiazepam, Diazepam, Flunitrazepam, Nitrazepam, Clonazepam, Lormetazepam Variables are analyzed by Fisher's exact probability test. At night means that fall bewteen 21:00-8:00.
